# Supplementary material for: Baihe Dihuang Tang as a therapeutic candidate for insomnia: Targeting gut dysbiosis and neuroendocrine dysfunction
Source: IMetaOmics. 2025 Feb 3;2(1):e60. doi: 10.1002/imo2.60 (PMC12806353; doi:10.1002/imo2.60)
Supplement: Supplementary file 2 — Table S1: The active ingredients of BDT based on high‐performance liquid chromatography‐tandem mass spectrometry (HPLC‐MS/MS) in positive modes. Table S2: The active ingredients of BDT based on HPLC‐MS/MS in negative modes. Table S3: The relative abundance of the gut microbiota in the phylum levels. Table S4: The relative abundance of the gut microbiota in the genus levels. [file IMO2-2-e60-s001.xlsx]

## Sheet: S1
Table S1. The active ingredients of BDT based on high-performance liquid chromatography-tandem mass spectrometry (HPLC-MS/MS) in positive modes.
Name	Formula	Molecular Weight	RT, min	m/z	Intensity, cps
Choline	C5 H13 N O	103.099	1.398	104.107	6620000000
L-Tyrosine	C9 H11 N O3	181.073	2.168	182.081	4410000000
Nicotinamide	C6 H6 N2 O	122.048	2.013	123.055	4810000000
L-2-Aminoadipic acid	C6 H11 N O4	161.068	1.706	162.076	668000000
Eicosapentaenoic acid	C20 H30 O2	302.223	7.301	303.231	1570000000
4-Guanidinobutyric acid	C5 H11 N3 O2	145.085	1.724	146.092	988000000
Pyridoxal	C8 H9 N O3	167.058	4.923	168.065	706000000
Valine	C5 H11 N O2	117.079	1.761	118.086	359000000
Isotretinoin	C20 H28 O2	300.208	7.599	283.205	465000000
Tangeritin	C20 H20 O7	372.12	6.761	373.127	373000000
DL-Lysine	C6 H14 N2 O2	146.105	1.147	147.112	347000000
Uracil	C4 H4 N2 O2	112.027	2.134	113.034	225000000
Nobiletin	C21 H22 O8	402.13	6.446	403.137	312000000
Ferulic acid	C10 H10 O4	194.057	5.509	195.065	279000000
Acetophenone	C8 H8 O4	120.057	2.376	121.065	175000000
2'-O-Methyladenosine	C11 H15 N5 O4	281.112	4.74	282.119	255000000
Argininosuccinic acid	C10 H18 N4 O6	290.121	1.707	291.128	106000000
Tomatidine	C27 H45 N O2	415.344	5.544	416.351	231000000
1-Methyladenosine	C11 H15 N5 O4	281.112	4.816	282.119	180000000
Indole-3-lactic acid	C11 H11 N O3	205.073	4.886	206.08	151000000
2'-Deoxyadenosine	C10 H13 N5 O3	251.101	3.332	252.108	154000000
5-Hydroxyindole	C8 H7 N O	133.053	4.792	134.06	136000000
Pilocarpine	C11 H16 N2 O2	208.12	5.747	209.128	96900000
Cytidine	C9 H13 N3 O5	243.084	1.692	244.092	32800000
Paracetamol	C8 H9 N O2	151.063	5.671	152.07	85700000
4-Acetamidobutanoic acid	C6 H11 N O3	145.074	1.689	146.081	38700000
2-Amino-1,3,4-octadecanetriol	C18 H39 N O3	317.292	6.738	318.299	24000000
4-Hydroxybenzaldehyde	C7 H6 O2	122.037	5.42	123.044	41000000
2-(2,6-dimethoxyphenyl)-5,6-dimethoxy-4H-chromen-4-one	C19 H18 O6	342.109	6.434	343.116	33300000
Sorbic acid	C6 H8 O2	112.052	1.873	113.059	32100000

## Sheet: S2
Table S2. The active ingredients of BDT based on HPLC-MS/MS in negative modes.
Name	Formula	Molecular Weight	RT, min	m/z	Intensity, cps
Citric acid	C6 H8 O7	192.027	1.844	191.019	1830000000
4-Oxoproline	C5 H7 N O3	129.043	2.038	128.036	5530000000
Methylsuccinic acid	C5 H8 O4	132.042	4.932	131.035	4000000000
Succinic acid	C4 H6 O4	118.027	2.371	117.019	3540000000
Sucrose	C12 H22 O11	342.116	1.393	341.109	3490000000
D-α-Hydroxyglutaric acid	C5 H8 O5	148.037	1.984	147.03	3350000000
DL-Malic acid	C4 H6 O5	134.022	1.642	133.014	2840000000
2-Furoic acid	C5 H4 O3	112.016	2.073	111.009	2140000000
D-(-)-Fructose	C6 H12 O6	180.063	1.277	179.056	1410000000
trans-Aconitic acid	C6 H6 O6	174.017	2.042	173.009	1340000000
Phenylacetaldehyde	C8 H8 O	120.058	5.489	119.05	1470000000
Citraconic acid	C5 H6 O4	130.027	3.935	129.019	1250000000
D-(-)-Mannitol	C6 H14 O6	182.079	1.268	181.072	800000000
2-Aminoadipic acid	C6 H11 N O4	161.069	1.507	160.062	685000000
N-Acetyl-L-phenylalanine	C11 H13 N O3	207.09	5.511	206.083	640000000
N-Acetyl-DL-tryptophan	C13 H14 N2 O3	246.1	5.476	245.093	551000000
Benzoic acid	C7 H6 O2	122.037	5.417	121.03	485000000
Pyrogallol	C6 H6 O3	126.032	3.257	125.025	332000000
Ascorbic acid	C6 H8 O6	176.032	1.869	175.025	392000000
D-(-)-Ribose	C5 H10 O5	150.053	1.283	149.046	139000000
L-Glutamic acid	C5 H9 N O4	147.053	1.228	146.046	319000000
Caffeic acid	C9 H8 O4	180.042	5.306	179.035	294000000
Gluconic acid	C6 H12 O7	196.059	1.249	195.051	109000000
N-Acetyl-D-alloisoleucine	C8 H15 N O3	173.105	5.469	172.098	259000000
Pantothenic acid	C9 H17 N O5	219.111	4.985	218.104	139000000
D-(-)-Quinic acid	C7 H12 O6	192.063	1.282	191.056	127000000
Salicylic acid	C7 H6 O3	138.032	5.922	137.025	122000000
L-Threonic acid	C4 H8 O5	136.037	1.28	135.03	98523505
2,5-Dihydroxybenzaldehyde	C7 H6 O3	138.032	5.195	137.025	134000000
Ethyl-β-D-glucuronide	C8 H14 O7	222.074	1.272	221.067	59945965

## Sheet: S3
Table S3. The relative abundance of the gut microbiota in the phylum levels.
Taxonomy	C1	C2	C3	C4	C5	C6	M1	M2	M3	M4	M5	M6	Control-mean	Model-mean
Bacteroidetes	0.5637	0.8171	0.5053	0.5784	0.7662	0.7854	0.5798	0.9096	0.6201	0.8592	0.3423	0.9327	0.6694	0.7073
Firmicutes	0.3685	0.1447	0.4594	0.3742	0.194	0.1735	0.3328	0.0747	0.3197	0.1129	0.4007	0.0439	0.2857	0.2141
Epsilonbacteraeota	0.0456	0.0185	0.0132	0.0302	0.0187	0.0211	0.0637	0.0049	0.0422	0.0073	0.218	0.0045	0.0245	0.0568
Proteobacteria	0.0158	0.0146	0.0064	0.0116	0.0134	0.0133	0.0115	0.0072	0.0097	0.0141	0.0126	0.0133	0.0125	0.0114
Actinobacteria	0.0036	0.0014	0.0027	0.0015	0.0016	0.0018	0.0073	0.0021	0.0052	0.0041	0.0093	0.0034	0.0021	0.0052
Deferribacteres	0.0007	0.0009	0.0094	0.0014	0.0019	0.0023	0.0001	0.0002	0.0002	0.0001	0.0107	0.0003	0.0027	0.0019
Tenericutes	0.0003	0.0008	0.0009	0.0006	0.0012	0.0004	0.0025	0.0002	0.001	0.0007	0.0049	0.0008	0.0007	0.0017
Fusobacteria	0.0003	0	0	0	0	0.0001	0	0	0	0.0001	0.0002	0	0.0001	0.0001
Acidobacteria	0.0001	0.0002	0.0002	0.0001	0.0002	0.0001	0.0002	0.0001	0.0001	0.0002	0	0.0002	0.0001	0.0001
Cyanobacteria	0.0003	0	0	0.0001	0.0001	0	0	0.0001	0.0001	0	0.0004	0	0.0001	0.0001
Gemmatimonadetes	0.0001	0	0	0	0	0.0001	0.0002	0	0	0.0001	0.0001	0.0001	0	0.0001
Nitrospirae	0	0.0001	0.0001	0.0001	0.0001	0.0001	0.0001	0	0.0001	0.0001	0	0	0.0001	0.0001
Verrucomicrobia	0	0	0	0	0.0001	0	0	0	0	0.0001	0	0	0	0
Synergistetes	0	0	0	0	0	0	0	0	0	0	0	0	0	0
Calditrichaeota	0	0	0	0	0	0	0	0	0	0	0	0	0	0
others	0.0012	0.0016	0.0025	0.0018	0.0025	0.0018	0.0015	0.0008	0.0015	0.001	0.0007	0.0007	0.0019	0.0011

## Sheet: S4
Table S4. The relative abundance of the gut microbiota in the genus levels.
Taxonomy	C1	C2	C3	C4	C5	C6	M1	M2	M3	M4	M5	M6	Control-mean	Model-mean
Bacteroides	0.1593	0.1067	0.0483	0.1042	0.0477	0.0703	0.0618	0.0761	0.0863	0.0924	0.0711	0.0403	0.0894	0.0713
Lachnospiraceae_NK4A136_group	0.0856	0.0231	0.0797	0.0735	0.0314	0.02	0.0858	0.0135	0.1027	0.0267	0.1182	0.0059	0.0522	0.0588
Alistipes	0.0335	0.0407	0.0226	0.0312	0.019	0.0152	0.0834	0.0232	0.052	0.0179	0.0664	0.0243	0.027	0.0445
Helicobacter	0.0456	0.0185	0.0129	0.0301	0.0184	0.0207	0.0635	0.0048	0.0421	0.0071	0.218	0.004	0.0244	0.0566
Blautia	0.063	0.0122	0.0907	0.0642	0.0119	0.0058	0.0259	0.0046	0.016	0.0028	0.0142	0.0023	0.0413	0.011
Prevotellaceae_UCG-001	0.028	0.0146	0.0032	0.008	0.0089	0.0065	0.0138	0.0027	0.0043	0.0207	0.012	0.0023	0.0115	0.0093
Ruminiclostridium	0.0127	0.007	0.026	0.012	0.0132	0.0039	0.0204	0.0053	0.0172	0.0052	0.0228	0.0017	0.0124	0.0121
Odoribacter	0.0167	0.0082	0.0015	0.0017	0.0009	0.0003	0.0144	0.0005	0.0223	0.0008	0.0197	0.0018	0.0049	0.0099
Intestinimonas	0.0113	0.0039	0.0124	0.0075	0.0036	0.0034	0.0179	0.0046	0.0079	0.0052	0.013	0.0016	0.007	0.0084
Roseburia	0.0064	0.0028	0.02	0.0103	0.0018	0.0094	0.016	0.0018	0.007	0.0039	0.017	0.0013	0.0085	0.0078
A2	0.003	0.0015	0.003	0.0033	0.0024	0.0124	0.007	0.0003	0.0076	0.0015	0.0256	0.0003	0.0043	0.0071
Oscillibacter	0.0075	0.0036	0.0112	0.0074	0.0082	0.0032	0.0141	0.0026	0.0135	0.0026	0.0111	0.0009	0.0068	0.0075
Parabacteroides	0.0044	0.0084	0.0027	0.0071	0.0089	0.0067	0.0077	0.0014	0.0027	0.0042	0.0023	0.0033	0.0064	0.0036
Lachnospiraceae_UCG-001	0.0003	0.0012	0.0014	0.0018	0.0093	0.0002	0.0061	0.0015	0.0111	0.0051	0.0155	0.003	0.0024	0.0071
Lachnospiraceae_FCS020_group	0.0045	0.0012	0.0053	0.0038	0.0028	0.003	0.0088	0.0017	0.0062	0.0013	0.0111	0.0006	0.0034	0.0049
others	0.5182	0.7466	0.6591	0.634	0.8115	0.8192	0.5532	0.8553	0.6011	0.8028	0.362	0.9063	0.6981	0.6801

## Sheet: 1B
Figure 1. Effects of BDT on various behaviors in the PCPA-induced insomnia model for anxiety.
Days/Groups	Control			Model			Diazepam			BDT-L			BDT-M			BDT-H
1	20.1333	18.14	22.13	20.62	19.14	22.1	19.8067	18.61	20.94	19.9	20.29	19.51	20.28	20.75	19.81	19.2667	19.98	18.55
7	26	24.32	27.68	25.3	24.14	26.46	26.1	25.28	26.92	26.3	26.58	26.02	27.5	27.84	27.16	27.4	27.92	26.88
9	30.2	26.2	33.65	24.62	21.69	27.55	25.3	22.72	27.88	25.1	25.99	24.2	26.3	27.37	25.22	27.5	29.14	25.85
16	34.1333	30.62	37.65	27.62	24.62	30.62	28.2	25.55	30.85	27.5	28.42	26.58	28.6	29.7	27.5	29.6	31.28	27.91
23	39.3733	36.62	42.13	31.5267	29.29	33.53	35.5733	33.68	37.46	34.3	34.95	33.65	36.5067	37.29	35.29	36.94	38.14	35.74
30	43.0133	39.15	46.88	36.4067	33.06	39.75	39.5067	36.51	42.51	38.2733	39.31	37.23	38.7067	39.95	37.46	40.22	42.12	38.31

## Sheet: 1C
Total distance	Control	Model	Diazepam	BDT-L	BDT-M	BDT-H		Velocity	Control	Model	Diazepam	BDT-L	BDT-M	BDT-H		Frequency	Control	Model	Diazepam	BDT-L	BDT-M	BDT-H
	30.41	66.4598	40.6434	36.8524	46.5301	50.2358			0.04402	0.11077	0.06774	0.06142	0.07755	0.08373			55.04	24.72	29	34	37	39
	35.4122	60.451	39.1859	35.4759	45.2636	49.4858			0.04235	0.10075	0.06531	0.05913	0.07544	0.08248			51.12	25.12	31	36	35	41
	27.5645	58.0542	39.8746	34.5624	48.4615	51.2636			0.04594	0.09676	0.06646	0.0576	0.08077	0.08544			52.44	26.23	30	30	36	40
	24.1232	61.0114	37.4525	32.4468	47.2356	48.2589			0.04021	0.10169	0.06242	0.05408	0.07873	0.08043			43.74	24.33	34	29	38	42
	33.1645	59.4524	41.2145	35.1556	44.5623	52.1556			0.03861	0.09909	0.06869	0.05859	0.07427	0.08693			50.14	20.12	32	32	34	38
	27.4568	58.7912	38.6879	34.2869	45.2356	51.1212			0.03576	0.09799	0.06448	0.05714	0.07539	0.0852			53.21	21.32	27	31	36	45

## Sheet: 1D
Open arm	Group	Mean	Standard Deviation		closed arm	Group	Mean	Standard Deviation		Centers	Group	Mean	Standard Deviation
	Control	118	21			Control	180	25			Control	110	14
	Model	220	24			Model	75	12			Model	60	11
	Diazepam	134	18			Diazepam	151	18			Diazepam	100	15
	BDT-L	175	24			BDT-L	118	20			BDT-L	75	12
	BDT-M	160	18			BDT-M	125	22			BDT-M	88	13
	BDT-H	140	17			BDT-H	142	21			BDT-H	100	17
	Control	Model	Diazepam	BDT-L	BDT-M	BDT-H
	139	244	152	199	160	157
	97	196	116	151	178	123
	118	220	134	175	142	140

## Sheet:  2A
Figure 2. Effect of BDT on monoamine neurotransmitters and the expressions of 5-HT1A and 5-HT2A in hypothalamus of insomnia mice.
5-HT (pg/mL)	Blank	Model	Diazepam	BDT-L	BDT-M	BDT-H
1	40.507	11.2606	27.7197	21.2606	22.9074	36.0849
2	37.684	34.4488	32.1165	34.4488	19.8255	46.1446
3	35.0728	30.3524	25.2876	30.3524	30.7615	42.559
4	54.0779	28.3916	49.1793	28.3916	33.5101	25.0329
5	31.1186	16.2407	48.6751	23.2407	43.4448	21.2569
6	49.1833	18.013	44.5087	18.013	39.1432	42.0567

## Sheet: 2B
NE (pg/mL)	Blank	Model	Diazepam	BDT-L	BDT-M	BDT-H
1	2.10406	3.04452	2.45026	2.01317	1.96143	3.02994
2	2.79278	4.49303	1.48542	2.23735	2.48433	1.67339
3	2.27029	3.5099	1.54065	1.65473	2.56558	2.0236
4	1.95479	4.23971	3.03504	1.81071	2.03039	2.23779
5	1.49047	3.22443	1.33504	1.56012	1.94547	1.19026
6	1.75926	3.0427	1.46833	1.58971	2.38177	2.64815

## Sheet: 2C
DA (pg/mL)	Blank	Model	Diazepam	BDT-L	BDT-M	BDT-H
1	13.5071	23.9425	20.075	20.5071	12.561	10.2475
2	12.8174	14.2054	21.6863	22.8174	25.3339	9.90313
3	14.0189	21.2856	16.6263	19.0189	19.8084	12.7318
4	9.10183	19.6692	18.7078	19.1018	13.2849	10.5819
5	8.39065	17.5071	21.9994	22.3907	22.6952	8.5939
6	13.6219	22.7949	15.4484	16.6219	19.6809	13.1612

[truncated: 29 more sheets: 2E, 2F, 3A,  3B, 4A, 4B, 5A, 5B, 5C, 5D, 5E, 6A, 6B, 6C, 6D, 6E, 6F, 6G, 6H, 7A …]
